# Supplementary material for: The RNA-Binding Protein SBR (Dm NXF1) Is Required for the Constitution of Medulla Boundaries in Drosophila melanogaster Optic Lobes
Source: Cells. 2021 May 10;10(5):1144. doi: 10.3390/cells10051144 (PMC8151460; doi:10.3390/cells10051144)
Supplement: Supplementary file 1 [file cells-10-01144-s001.zip]

Archive with 3 entries (2 files):
- cells-1207878-supplementary/
- cells-1207878-supplementary/Appendix A ed.pdf
- cells-1207878-supplementary/suppl ed.pdf
